# Supplementary material for: In Vivo Classification and Characterization of Carotid Atherosclerotic Lesions with Integrated 18F-FDG PET/MRI
Source: Diagnostics (Basel). 2024 May 13;14(10):1006. doi: 10.3390/diagnostics14101006 (PMC11120206; doi:10.3390/diagnostics14101006)
Supplement: Supplementary file 1 [file diagnostics-14-01006-s001.zip]

Archive with 1 entries (1 files):
- diagnostics-2952396-supplementary.pdf
